# Supplementary material for: Thermal Analysis of Binary Mixtures of Imidazolium, Pyridinium, Pyrrolidinium, and Piperidinium Ionic Liquids
Source: Molecules. 2021 Oct 22;26(21):6383. doi: 10.3390/molecules26216383 (PMC8587281; doi:10.3390/molecules26216383)
Supplement: Supplementary file 1 [file molecules-26-06383-s001.zip]

Archive with 1 entries (1 files):
- molecules-1425460-supplementary.pdf
